# Supplementary material for: Safety of Early Bevacizumab Administration after Central Venous Port Placement for Patients with Colorectal Cancer
Source: Cancers (Basel). 2023 Apr 12;15(8):2264. doi: 10.3390/cancers15082264 (PMC10137085; doi:10.3390/cancers15082264)
Supplement: Supplementary file 1 [file cancers-15-02264-s001.zip]

Archive with 1 entries (1 files):
- cancers-2281323-supplementary.pdf
